# Supplementary material for: Healthcare organization policy recommendations for the governance of surgical innovation: review of NHS policies
Source: Br J Surg. 2022 Jul 30;109(10):1004–12. doi: 10.1093/bjs/znac223 (PMC10364689; doi:10.1093/bjs/znac223)
Supplement: znac223_Supplementary_Data [file znac223_supplementary_data.zip]

Archive with 4 entries (4 files):
- Supplementary Table 1_Final.docx
- Supplementary Table 2_Final.docx
- Supplementary Table 3_Final.docx
- Supplementary Table 4_Final.docx
